# Supplementary material for: Living in the dark: Bat caves as hotspots of fungal diversity
Source: PLoS One. 2020 Dec 4;15(12):e0243494. doi: 10.1371/journal.pone.0243494 (PMC7717564; doi:10.1371/journal.pone.0243494)
Supplement: S1 Table — (XLS) [file pone.0243494.s002.xls]

## Sheet: ITS
Sequence_ID	Isolate	Organism	GenBank number	Country	Host	Isolation_source
Seq1	828-AIB 7	Schizophyllum commune	MT820306	Brazil: Pernambuco		As anemophilic fungus from a Brazilian bat cave
Seq2	829-A1B 3	Cladosporiumsp. 1	MT820307	Brazil: Pernambuco		As anemophilic fungus from a Brazilian bat cave
Seq3	830-A1D 6	Trametes villosa	MT820308	Brazil: Pernambuco		As anemophilic fungus from a Brazilian bat cave
Seq4	831-A1B 4.2	Aspergillus bertholletiae	MT820309	Brazil: Pernambuco		As anemophilic fungus from a Brazilian bat cave
Seq5	833-A2B 6	Humicolacf. seminuda	MT820310	Brazil: Pernambuco		As anemophilic fungus from a Brazilian bat cave
Seq6	834-A1B 10	Aspergilluscf. sesamicola	MT820311	Brazil: Pernambuco		As anemophilic fungus from a Brazilian bat cave
Seq7	835-A1B 11	Aspergillus sydowii	MT820312	Brazil: Pernambuco		As anemophilic fungus from a Brazilian bat cave
Seq8	836-A1D 5	Aspergillus bertholletiae	MT820313	Brazil: Pernambuco		As anemophilic fungus from a Brazilian bat cave
Seq9	837-A1B 1	Aspergillus bertholletiae	MT820314	Brazil: Pernambuco		As anemophilic fungus from a Brazilian bat cave
Seq10	839-A1D 2	Aspergilluscf. wentii	MT820315	Brazil: Pernambuco		As anemophilic fungus from a Brazilian bat cave
Seq11	840-A1D 1	Aspergillus ochraceus	MT820316	Brazil: Pernambuco		As anemophilic fungus from a Brazilian bat cave
Seq12	841-A2B 7	Neodidymella thailandicum	MT820317	Brazil: Pernambuco		As anemophilic fungus from a Brazilian bat cave
Seq13	842-A1B 9	Aspergillus ochraceus	MT820318	Brazil: Pernambuco		As anemophilic fungus from a Brazilian bat cave
Seq14	843-A1D 4	Aspergillus ochraceus	MT820319	Brazil: Pernambuco		As anemophilic fungus from a Brazilian bat cave
Seq15	844-A1D 3	Aspergilluscf. wentii	MT820320	Brazil: Pernambuco		As anemophilic fungus from a Brazilian bat cave
Seq16	846-A2B 1	Diaporthesp. 2	MT820321	Brazil: Pernambuco		As anemophilic fungus from a Brazilian bat cave
Seq17	847-A2B 5	Myceliophthorasp.	MT820322	Brazil: Pernambuco		As anemophilic fungus from a Brazilian bat cave
Seq18	876-A1B 12	Humicolacf. seminuda	MT820323	Brazil: Pernambuco		As anemophilic fungus from a Brazilian bat cave
Seq19	877-A1B 4.1	Penicilliumsp. 1	MT820324	Brazil: Pernambuco		As anemophilic fungus from a Brazilian bat cave
Seq20	878-A3D 1	Schizophyllum commune	MT820325	Brazil: Pernambuco		As anemophilic fungus from a Brazilian bat cave
Seq21	879-A3B 1	Cladosporiumsp.	MT820326	Brazil: Pernambuco		As anemophilic fungus from a Brazilian bat cave
Seq22	880-A4D 1	Aspergillus ochraceus	MT820327	Brazil: Pernambuco		As anemophilic fungus from a Brazilian bat cave
Seq23	881-A2B 9	Talaromyces allahabadensis	MT820328	Brazil: Pernambuco		As anemophilic fungus from a Brazilian bat cave
Seq24	882-A2D 3	Sarocladium terricola	MT820329	Brazil: Pernambuco		As anemophilic fungus from a Brazilian bat cave
Seq25	883-A2B 11	Diaporthesp. 1	MT820330	Brazil: Pernambuco		As anemophilic fungus from a Brazilian bat cave
Seq26	884-A2B 4	Schizophyllum commune	MT820331	Brazil: Pernambuco		As anemophilic fungus from a Brazilian bat cave
Seq27	885-A4D 2	Aplosporellasp.	MT820332	Brazil: Pernambuco		As anemophilic fungus from a Brazilian bat cave
Seq28	886-A3D 2	Beauveria bassiana	MT820333	Brazil: Pernambuco		As anemophilic fungus from a Brazilian bat cave
Seq29	887-A3D 3	Penicillium citrinum	MT820334	Brazil: Pernambuco		As anemophilic fungus from a Brazilian bat cave
Seq30	888-A2B 2	Nothophomasp. 2	MT820335	Brazil: Pernambuco		As anemophilic fungus from a Brazilian bat cave
Seq31	889-A2D 1	Irpexcf. lacteus	MT820336	Brazil: Pernambuco		As anemophilic fungus from a Brazilian bat cave
Seq32	890-A2D 4	Phaeosphaeria musae	MT820337	Brazil: Pernambuco		As anemophilic fungus from a Brazilian bat cave
Seq33	960-SAB SA3 2	Purpureocilliumcf. lilacinum	MT820338	Brazil: Pernambuco	Carollia perspicillata	Isolated from wing membrane of a Brazilian bat
Seq34	961-SAB SO1 2	Paraphaeosphaeriasp.	MT820339	Brazil: Pernambuco	Carollia perspicillata	Isolated from oral cavity of a Brazilian bat
Seq35	962-SAB SA2 3	Cladosporiumsp. 2	MT820340	Brazil: Pernambuco	Carollia perspicillata	Isolated from wing membrane of a Brazilian bat
Seq36	963-SAB SA2 6	Penicillium citrinum	MT820341	Brazil: Pernambuco	Carollia perspicillata	Isolated from wing membrane of a Brazilian bat
Seq37	964-SAB SA1 3	Paraconiothyrium archidendri	MT820342	Brazil: Pernambuco	Carollia perspicillata	Isolated from wing membrane of a Brazilian bat
Seq38	967-BHI SA3 3	Purpureocilliumcf. lilacinum	MT820343	Brazil: Pernambuco	Carollia perspicillata	Isolated from wing membrane of a Brazilian bat
Seq39	969-SAB SP2 1	Hypoxylonsp.	MT820344	Brazil: Pernambuco	Carollia perspicillata	Isolated from fur of a Brazilian bat
Seq40	970-SAB SA2 7	Penicillium citrinum	MT820345	Brazil: Pernambuco	Carollia perspicillata	Isolated from wing membrane of a Brazilian bat
Seq41	971-SAB SP1 3	Fusariumsp.	MT820346	Brazil: Pernambuco	Carollia perspicillata	Isolated from fur of a Brazilian bat
Seq42	972-SAB SP2 7	Purpureocilliumcf. lilacinum	MT820347	Brazil: Pernambuco	Carollia perspicillata	Isolated from fur of a Brazilian bat
Seq43	973-SAB SP2 5	Ochroconiscf. musae	MT820348	Brazil: Pernambuco	Carollia perspicillata	Isolated from fur of a Brazilian bat
Seq44	974-SAB SP2 2	Penicillium guaibinense	MT820349	Brazil: Pernambuco	Carollia perspicillata	Isolated from fur of a Brazilian bat
Seq45	975-SAB SP2 4	Cladosporiumsp.	MT820350	Brazil: Pernambuco	Carollia perspicillata	Isolated from fur of a Brazilian bat
Seq46	976-BHI SA1 2	Fusariumsp.	MT820351	Brazil: Pernambuco	Carollia perspicillata	Isolated from wing membrane of a Brazilian bat
Seq47	977-SAB SA3 4	Cladosporiumsp.	MT820352	Brazil: Pernambuco	Carollia perspicillata	Isolated from wing membrane of a Brazilian bat
Seq48	978-SAB SA4 2	Cladosporiumsp.	MT820353	Brazil: Pernambuco	Diphylla ecaudata	Isolated from wing membrane of a Brazilian bat
Seq49	979-SAB SA4 6	Purpureocilliumcf. lilacinum	MT820354	Brazil: Pernambuco	Diphylla ecaudata	Isolated from wing membrane of a Brazilian bat
Seq50	980-SAB SA4 9	Cladosporiumsp.	MT820355	Brazil: Pernambuco	Diphylla ecaudata	Isolated from wing membrane of a Brazilian bat
Seq51	981-SAB SP3 1	Polyschemasp.	MT820356	Brazil: Pernambuco	Carollia perspicillata	Isolated from fur of a Brazilian bat
Seq52	983-SAB SO3 1	Cladosporiumsp.	MT820357	Brazil: Pernambuco	Carollia perspicillata	Isolated from oral cavity of a Brazilian bat
Seq53	984-SAB SO4 1	Cladosporiumsp.	MT820358	Brazil: Pernambuco	Diphylla ecaudata	Isolated from oral cavity of a Brazilian bat
Seq54	985-SAB SO4 5	Fusariumsp.	MT820359	Brazil: Pernambuco	Diphylla ecaudata	Isolated from oral cavity of a Brazilian bat
Seq55	987-FVD4 2	Penicilliumsp. 3	MT820360	Brazil: Pernambuco		Isolated from frugivorous guano of a Brazilian bat
Seq56	991-FVS2 3	Talaromyces allahabadensis	MT820361	Brazil: Pernambuco		Isolated from frugivorous guano of a Brazilian bat
Seq57	995-IVS2 2	Penicilliumsp. 2	MT820362	Brazil: Pernambuco		Isolated from insectivorous guano of a Brazilian bat
Seq58	996-HFD4 3	Penicilliumsp. 2	MT820363	Brazil: Pernambuco		Isolated from hematophagous guano of a Brazilian bat
Seq59	997-IFD4 3	Penicilliumsp. 2	MT820364	Brazil: Pernambuco		Isolated from insectivorous guano of a Brazilian bat
Seq60	998-IVD3 1	Rigidoporussp.	MT820365	Brazil: Pernambuco		Isolated from insectivorous guano of a Brazilian bat
Seq61	1002-FVD3 1	Humicolacf. seminuda	MT820366	Brazil: Pernambuco		Isolated from frugivorous guano of a Brazilian bat
Seq62	1005-IVS1 1	Aspergillussp.	MT820367	Brazil: Pernambuco		Isolated from insectivorous guano of a Brazilian bat
Seq63	1006-IFD3 1	Aspergillussp.	MT820368	Brazil: Pernambuco		Isolated from insectivorous guano of a Brazilian bat
Seq64	1007-IFS2 1	Aspergillussp.	MT820369	Brazil: Pernambuco		Isolated from insectivorous guano of a Brazilian bat
Seq65	1010-SAB SP1 2	Talaromycessp. 2	MT820370	Brazil: Pernambuco	Carollia perspicillata	Isolated from fur of a Brazilian bat
Seq66	1011-BHI SP1 2	Rhizopus arrhizus	MT820371	Brazil: Pernambuco	Carollia perspicillata	Isolated from fur of a Brazilian bat
Seq67	1012-BHI SA4 1	Talaromyces allahabadensis	MT820372	Brazil: Pernambuco	Diphylla ecaudata	Isolated from wing membrane of a Brazilian bat
Seq68	1013-SAB SA4 7	Chondrostereumsp.	MT820373	Brazil: Pernambuco	Diphylla ecaudata	Isolated from wing membrane of a Brazilian bat
Seq69	1014-SAB SA4 8	Talaromyces allahabadensis	MT820374	Brazil: Pernambuco	Diphylla ecaudata	Isolated from wing membrane of a Brazilian bat
Seq70	1016-SAB SP3 2	Talaromyces allahabadensis	MT820375	Brazil: Pernambuco	Carollia perspicillata	Isolated from fur of a Brazilian bat
Seq71	1017-BHI SO4 2	Fusariumsp.	MT820376	Brazil: Pernambuco	Diphylla ecaudata	Isolated from oral cavity of a Brazilian bat
Seq72	1020-SAB SO4 2	Aspergillus westerdijkiae	MT820377	Brazil: Pernambuco	Diphylla ecaudata	Isolated from oral cavity of a Brazilian bat
Seq73	1021-SAB SP4 2	Talaromycessp. 2	MT820378	Brazil: Pernambuco	Diphylla ecaudata	Isolated from fur of a Brazilian bat
Seq74	1023-IFS1 1	Paecilomycescf. formosus	MT820379	Brazil: Pernambuco		Isolated from insectivorous guano of a Brazilian bat
Seq75	1024-IVD4 2	Penicilliumsp. 2	MT820380	Brazil: Pernambuco		Isolated from insectivorous guano of a Brazilian bat
Seq76	1025-BHI SA4 1	Talaromyces allahabadensis	MT820381	Brazil: Pernambuco	Diphylla ecaudata	Isolated from wing membrane of a Brazilian bat
Seq77	1026-SAB SA4 4	Talaromycessp. 2	MT820382	Brazil: Pernambuco	Diphylla ecaudata	Isolated from wing membrane of a Brazilian bat
Seq78	1027-SAB SA4 8	Talaromyces allahabadensis	MT820383	Brazil: Pernambuco	Diphylla ecaudata	Isolated from wing membrane of a Brazilian bat
Seq79	1028-SAB SP3 2	Talaromycessp. 1	MT820384	Brazil: Pernambuco	Carollia perspicillata	Isolated from fur of a Brazilian bat
Seq80	1029-IFD4 4	Penicilliumsp. 2	MT820385	Brazil: Pernambuco		Isolated from insectivorous guano of a Brazilian bat
Seq81	1030-FVS1 2 (1)	Talaromyces allahabadensis	MT820386	Brazil: Pernambuco		Isolated from frugivorous guano of a Brazilian bat
Seq82	1031-SAB SO3 3	Fusariumsp.	MT820387	Brazil: Pernambuco	Carollia perspicillata	Isolated from oral cavity of a Brazilian bat
Seq83	1032-SAB SA5 2	Nothophomasp. 1	MT820388	Brazil: Pernambuco	Diphylla ecaudata	Isolated from wing membrane of a Brazilian bat
Seq84	1033-BHI SA5 5	Paecilomycescf. formosus	MT820389	Brazil: Pernambuco	Diphylla ecaudata	Isolated from wing membrane of a Brazilian bat
Seq85	1034-SAB SP4 3	Talaromycessp. 2	MT820390	Brazil: Pernambuco	Diphylla ecaudata	Isolated from fur of a Brazilian bat
Seq86	1035-FFS2 2	Aspergilluscf. tubingensis	MT820391	Brazil: Pernambuco		Isolated from frugivorous guano of a Brazilian bat
Seq87	1036-SAB SA5 11	Paecilomycescf. formosus	MT820392	Brazil: Pernambuco	Diphylla ecaudata	Isolated from wing membrane of a Brazilian bat
Seq88	1038-SAB SA4 7	Rhizopus arrhizus	MT820393	Brazil: Pernambuco	Diphylla ecaudata	Isolated from wing membrane of a Brazilian bat
Seq89	1039-BHI SP5 1	Cladosporiumsp.	MT820394	Brazil: Pernambuco	Diphylla ecaudata	Isolated from fur of a Brazilian bat
Seq90	1040-SAB SA5 9	Paecilomycescf. formosus	MT820395	Brazil: Pernambuco	Diphylla ecaudata	Isolated from wing membrane of a Brazilian bat
Seq91	1041-BHI SA4 5	Talaromyces allahabadensis	MT820396	Brazil: Pernambuco	Diphylla ecaudata	Isolated from wing membrane of a Brazilian bat
Seq92	1043-BHI SP5 5	Aspergillus sydowii	MT820397	Brazil: Pernambuco	Diphylla ecaudata	Isolated from fur of a Brazilian bat
Seq93	1044-BHI SP5	Nothophomasp. 1	MT820398	Brazil: Pernambuco	Diphylla ecaudata	Isolated from fur of a Brazilian bat
Seq94	1045-BHI SP5 2	Paecilomycescf. formosus	MT820399	Brazil: Pernambuco	Diphylla ecaudata	Isolated from fur of a Brazilian bat
Seq95	1046-BHI SA4 2	Cladosporiumsp.	MT820400	Brazil: Pernambuco	Diphylla ecaudata	Isolated from wing membrane of a Brazilian bat
Seq96	1047-SAB SA6 1	Aspergillussp. 2	MT820401	Brazil: Pernambuco	Diphylla ecaudata	Isolated from wing membrane of a Brazilian bat
Seq97	1048-SAB SO6 5	Cladosporiumsp.	MT820402	Brazil: Pernambuco	Diphylla ecaudata	Isolated from oral cavity of a Brazilian bat
Seq98	1049-SAB SA5 3	Gymnoascus dankaliensis	MT820403	Brazil: Pernambuco	Diphylla ecaudata	Isolated from wing membrane of a Brazilian bat
Seq99	1050-SAB SA5 1	Deniquelata quercina	MT820404	Brazil: Pernambuco	Diphylla ecaudata	Isolated from wing membrane of a Brazilian bat
Seq100	1051-SAB SA4 2	Rhinocladiella similis	MT820405	Brazil: Pernambuco	Diphylla ecaudata	Isolated from wing membrane of a Brazilian bat
Seq101	1052-SAB SO5 4	Ochroconiscf. musae	MT820406	Brazil: Pernambuco	Diphylla ecaudata	Isolated from oral cavity of a Brazilian bat
Seq102	1053-SAB SP4 1	Talaromyces allahabadensis	MT820407	Brazil: Pernambuco	Diphylla ecaudata	Isolated from fur of a Brazilian bat
Seq103	1054-SAB SA6 2	Aspergillussp. 2	MT820408	Brazil: Pernambuco	Diphylla ecaudata	Isolated from wing membrane of a Brazilian bat
Seq104	1072-SAB SO6 4	Penicillium citrinum	MT820409	Brazil: Pernambuco	Diphylla ecaudata	Isolated from oral cavity of a Brazilian bat
Seq105	1073-SAB SP6 1	Purpureocilliumcf. lilacinum	MT820410	Brazil: Pernambuco	Diphylla ecaudata	Isolated from fur of a Brazilian bat
Seq106	1074-SAB SP6 6	Purpureocilliumcf. lilacinum	MT820411	Brazil: Pernambuco	Diphylla ecaudata	Isolated from fur of a Brazilian bat
Seq107	1075-SAB SA4 9	Cladosporiumsp.	MT820412	Brazil: Pernambuco	Diphylla ecaudata	Isolated from wing membrane of a Brazilian bat
Seq108	1076-SAB SO4 1	Cladosporiumsp.	MT820413	Brazil: Pernambuco	Diphylla ecaudata	Isolated from oral cavity of a Brazilian bat
Seq109	1078-BHI SP6 2	Aspergillussp. 1	MT820414	Brazil: Pernambuco	Diphylla ecaudata	Isolated from fur of a Brazilian bat
Seq110	1079-BHI SP1 1	Talaromyces allahabadensis	MT820415	Brazil: Pernambuco	Carollia perspicillata	Isolated from fur of a Brazilian bat
Seq111	1080-BHI SP1 2	Talaromyces allahabadensis	MT820416	Brazil: Pernambuco	Carollia perspicillata	Isolated from fur of a Brazilian bat
Seq112	1081-SAB SO6 8	Aspergillussp.	MT820417	Brazil: Pernambuco	Diphylla ecaudata	Isolated from oral cavity of a Brazilian bat
Seq113	1083	Aspergillussp.	MT820418	Brazil: Pernambuco	Diphylla ecaudata	Isolated from fur of a Brazilian bat
Seq114	1084-SAB SP6 5	Purpureocillium cf. lilacinum	MT820419	Brazil: Pernambuco	Diphylla ecaudata	Isolated from fur of a Brazilian bat
Seq115	1085-SAB SP6 2	Ochroconiscf. musae	MT820420	Brazil: Pernambuco	Diphylla ecaudata	Isolated from fur of a Brazilian bat
Seq116	1086-BHI SP6 2	Purpureocilliumcf. lilacinum	MT820421	Brazil: Pernambuco	Diphylla ecaudata	Isolated from fur of a Brazilian bat
Seq117	1087-SAB SA7 2	Purpureocilliumcf. lilacinum	MT820422	Brazil: Pernambuco	Diphylla ecaudata	Isolated from wing membrane of a Brazilian bat
Seq118	1088-BHI SA7 3	Paecilomycescf. formosus	MT820423	Brazil: Pernambuco	Diphylla ecaudata	Isolated from wing membrane of a Brazilian bat
Seq119	1089-BHI SA7 4	Paecilomycescf. formosus	MT820424	Brazil: Pernambuco	Diphylla ecaudata	Isolated from wing membrane of a Brazilian bat
Seq120	1090-SAB SA7 6	Purpureocilliumcf. lilacinum	MT820425	Brazil: Pernambuco	Diphylla ecaudata	Isolated from wing membrane of a Brazilian bat
Seq121	1092	Curvulariasp.	MT820426	Brazil: Pernambuco	Diphylla ecaudata	Isolated from wing membrane of a Brazilian bat

## Sheet: LSU
Sequence_ID	Isolate	GenBank	Organism	Country	Host	Isolation_source
Seq 1	908-BHI SO1 2	MT808578	Kwoniellacf. dendrophila	Brazil: Pernambuco	Carollia perspicillata	Isolated from oral cavity of a Brazilian bat
Seq 2	909-BHI SO2 1	MT808579	Rhodotorulacf. mucilaginosa	Brazil: Pernambuco	Carollia perspicillata	Isolated from oral cavity of a Brazilian bat
Seq 3	910-BHI SP3 5	MT808580	Candida parapsilosis	Brazil: Pernambuco	Carollia perspicillata	Isolated from fur of a Brazilian bat
Seq 4	911-SAB SO2 1	MT808581	Candida orthopsilosis	Brazil: Pernambuco	Carollia perspicillata	Isolated from oral cavity of a Brazilian bat
Seq 5	912-SAB SO3 2	MT808582	Candida parapsilosis	Brazil: Pernambuco	Carollia perspicillata	Isolated from oral cavity of a Brazilian bat
Seq 6	913-SAB SA2 2	MT808583	Candida parapsilosis	Brazil: Pernambuco	Carollia perspicillata	Isolated from wing membrane of a Brazilian bat
Seq 7	914-BHI SO1 1	MT808584	Candida orthopsilosis	Brazil: Pernambuco	Carollia perspicillata	Isolated from oral cavity of a Brazilian bat
Seq 8	915-SAB SO2 3	MT808585	Candida parapsilosis	Brazil: Pernambuco	Carollia perspicillata	Isolated from oral cavity of a Brazilian bat
Seq 9	916-SAB SP2 8	MT808586	Candida orthopsilosis	Brazil: Pernambuco	Carollia perspicillata	Isolated from fur of a Brazilian bat
Seq 10	917-SAB SO2 4	MT808587	Candida orthopsilosis	Brazil: Pernambuco	Carollia perspicillata	Isolated from oral cavity of a Brazilian bat
Seq 11	918-BHI SA2 2	MT808588	Candida parapsilosis	Brazil: Pernambuco	Carollia perspicillata	Isolated from wing membrane of a Brazilian bat
Seq 12	919-SAB SA2 4	MT808589	Rhodotorulacf. mucilaginosa	Brazil: Pernambuco	Carollia perspicillata	Isolated from wing membrane of a Brazilian bat
Seq 13	920-SAB SA2 5	MT808590	Candida parapsilosis	Brazil: Pernambuco	Carollia perspicillata	Isolated from wing membrane of a Brazilian bat
Seq 14	921-SAB SA7 3	MT808591	Rhodotorulacf. mucilaginosa	Brazil: Pernambuco	Diphylla ecaudata	Isolated from wing membrane of a Brazilian bat
Seq 15	922-SAB SA2 1	MT808592	Rhodotorulacf. mucilaginosa	Brazil: Pernambuco	Carollia perspicillata	Isolated from wing membrane of a Brazilian bat
Seq 16	924-BHI SA6 2	MT808593	Meyerozymacf. caribbica	Brazil: Pernambuco	Diphylla ecaudata	Isolated from wing membrane of a Brazilian bat
Seq 17	925-SAB SO6 3	MT808594	Candida parapsilosis	Brazil: Pernambuco	Diphylla ecaudata	Isolated from oral cavity of a Brazilian bat
Seq 18	926-SAB SA3 6	MT808595	Sakaguchiasp.	Brazil: Pernambuco	Carollia perspicillata	Isolated from wing membrane of a Brazilian bat
Seq 19	927-SAB SO5 2	MT808596	Candida orthopsilosis	Brazil: Pernambuco	Diphylla ecaudata	Isolated from oral cavity of a Brazilian bat
Seq 20	928-SAB SA6 4	MT808597	Meyerozymacf. caribbica	Brazil: Pernambuco	Diphylla ecaudata	Isolated from wing membrane of a Brazilian bat
Seq 21	929-BHI SP4 1	MT808598	Candida parapsilosis	Brazil: Pernambuco	Diphylla ecaudata	Isolated from fur of a Brazilian bat
Seq 22	930-SAB SP6 9	MT808599	Candida parapsilosis	Brazil: Pernambuco	Diphylla ecaudata	Isolated from fur of a Brazilian bat
Seq 23	931-BHI SO5 1	MT808600	Candida parapsilosis	Brazil: Pernambuco	Diphylla ecaudata	Isolated from oral cavity of a Brazilian bat
Seq 24	932-BHI SO2 2	MT808601	Rhodotorulacf. mucilaginosa	Brazil: Pernambuco	Carollia perspicillata	Isolated from oral cavity of a Brazilian bat
Seq 25	933-SAB SO2 2	MT808602	Rhodotorulacf. mucilaginosa	Brazil: Pernambuco	Carollia perspicillata	Isolated from oral cavity of a Brazilian bat
Seq 26	1013-SAB SA4 7	MT808603	Chondrostereumsp.	Brazil: Pernambuco	Diphylla ecaudata	Isolated from wing membrane of a Brazilian bat
Seq 27	1042-BHI SO5 1	MT808604	Candida parapsilosis	Brazil: Pernambuco	Diphylla ecaudata	Isolated from oral cavity of a Brazilian bat
Seq 28	1050-SAB SA5 1	MT808605	Deniquelata quercina	Brazil: Pernambuco	Diphylla ecaudata	Isolated from wing membrane of a Brazilian bat

## Sheet: TUB
Sequence_ID	Isolate	GenBank	Organism	Country	Host	Isolation_source
Seq 1	832-A1B 2	MT885234	Aspergillus cf. wentii	Brazil: Pernambuco		As anemophilic fungus from a Brazilian bat cave
Seq 2	844-A1D 3	MT885235	Aspergillus cf. wentii	Brazil: Pernambuco		As anemophilic fungus from a Brazilian bat cave
Seq 3	982-SAB SP4 3	MT885236	Aspergillus cf. wentii	Brazil: Pernambuco	Diphylla ecaudata	Isolated from fur of a Brazilian bat
Seq 4	988-HFD4 2-1	MT885237	Penicillium citrinum	Brazil: Pernambuco		Isolated from hematophagous guano of a Brazilian bat
Seq 5	989-FFS2 1	MT885238	Talaromyces allahabadensis	Brazil: Pernambuco		Isolated from frugivorous guano of a Brazilian bat
Seq 6	990-FVS2 2	MT885239	Talaromyces allahabadensis	Brazil: Pernambuco		Isolated from frugivorous guano of a Brazilian bat
Seq 7	992-HVS2 2	MT885240	Talaromyces allahabadensis	Brazil: Pernambuco		Isolated from hematophagous guano of a Brazilian bat
Seq 8	993-HVD3 1	MT885241	Aspergillus cf. tubigensis	Brazil: Pernambuco		Isolated from hematophagous guano of a Brazilian bat
Seq 9	994-FFD4 2	MT885242	Aspergillus sydowii	Brazil: Pernambuco		Isolated from frugivorous guano of a Brazilian bat
Seq 10	999-HFD3 1	MT885243	Talaromyces allahabadensis	Brazil: Pernambuco		Isolated from hematophagous guano of a Brazilian bat
Seq 11	1000-FFS1 1	MT885244	Aspergillus cf. tubigensis	Brazil: Pernambuco		Isolated from frugivorous guano of a Brazilian bat
Seq 12	1001-HVS1 1	MT885245	Aspergillus cf. tubigensis	Brazil: Pernambuco		Isolated from hematophagous guano of a Brazilian bat
Seq 13	1003-HFD4 2-2	MT885246	Penicillium citrinum	Brazil: Pernambuco		Isolated from hematophagous guano of a Brazilian bat
Seq 14	1008-HFS2 2-1	MT885247	Talaromyces allahabadensis	Brazil: Pernambuco		Isolated from hematophagous guano of a Brazilian bat
Seq 15	1016-SAB SP3 2	MT885248	Talaromyces allahabadensis	Brazil: Pernambuco	Carollia perspicillata	Isolated from fur of a Brazilian bat
